# Supplementary material for: Effects of Kimchi Intake on the Gut Microbiota and Metabolite Profiles of High-Fat-Induced Obese Rats
Source: Nutrients. 2024 Sep 13;16(18):3095. doi: 10.3390/nu16183095 (PMC11435375; doi:10.3390/nu16183095)
Supplement: Supplementary file 1 [file nutrients-16-03095-s001.zip]

Archive with 1 entries (1 files):
- nutrients-3184343-supplementary.pdf
